# Supplementary material for: Biorefinery of sunflower by-products: Optimization of twin-screw extrusion for novel biostimulants
Source: Heliyon. 2025 Feb 8;11(4):e42576. doi: 10.1016/j.heliyon.2025.e42576 (PMC11869008; doi:10.1016/j.heliyon.2025.e42576)
Supplement: Multimedia component 1 [file mmc1.xlsx]

## Sheet: Figure S1
Figure S1. Simple description of the screw profiles number 1 to 7 used in this study.
- Water injected upstream from each series of bilobe paddles (one water injection point for profiles 1 to 5, and two water injection points for profiles 6 and 7). - T2F, trapezoidal double-flight screws; C2F, conjugated double-flight screws; C1F, conjugated single-flight screws; CF2C, conjugated double-flight reversed pitch screws; CF1C, conjugated single-flight reversed pitch screws; BL22, bilob…

## Sheet: Table S1
Table S1. Additional information on commercial biostimulants1.
Product name	Kelpak	4-Good	4-Terra
Composition and active ingredient(s) (w/v)	Auxin and cytokinin (0.0011%), Mannitol (0.2%), Netural sugars (1.08%), Alginate (0.000015%), Amino acids (0.2%), Vitamins (0.002%)	Potassium Oxide (1.2%-1.5%, Flavonoids (1.0%-1.3%), Organic Acids (20%-26%), Organic Matter (43%-56%)	Potassium Oxide (2.5%-3.2%), Heterosides (0.8%-1.0%), Organic Acids (2.2%-2.8%), Organic Matter (46%-58%)
Recommended application method and dose	The application dose is 2-5 L/ha for foliar spray, 0.01-1% dilution for soil application and coating 5 mL/kg of seed on various crops.	Foliar application of 5-6 L/ha/season for 2-3 times on arable crops, vegetables, industrial crops, fruit trees, and vineyards.	Fertigation application of 16 L/ha/season at least 3 to 4 times vegetables, fruit trees, and vineyards.
Mode of action	Increasing in root tips, root volume and number of root tips, also moisture and nutrient uptake from the soil leads to better top growth.	Improving assimilation phosphates through activation of the PHT2;1 gene, a transporter of chloroplast phosphate.
		Protecting plants with fewer oxidizing compounds damaging the cells despite natural oxidative phenomena.	Increasing the microbial population allows the solubilization of P in the soil
1For more details, please check https://www.kelpak.com/home.html and https://www.vaniperen.com/plants-for-plants/.

## Sheet: Table S2
Table S2. Batch effect of Arabidopsis true leaf bioassays on the biostimulant activity identified in SBE18.
Bioassay batch	Treatment	Mean				Biostimulant efficacy
		Control		Salt stress		Control		Salt stress
	Parameter	Blank	SBE18	Blank	SBE18	Blank	SBE18	Blank	SBE18
Batch 1a	Germination (%)	100	100	99.6	100	0	0	0	0
	True leaf (%)	92.4	99	19.6	79.1*	0	0.1	0	3
	SA (mm2)	22.8	29.1*	2.7	9.9*	0	0.3	0	2.7
Batch 2b	Germination (%)	ND	ND	1	1	ND	ND	0	0
	True leaf (%)	ND	ND	0.2	0.8*	ND	ND	0	4
	SA (mm2)	ND	ND	ND	ND	ND	ND	ND	ND
Batch 3c	Germination (%)	97.3	97.3	97.3	94	0	0	0	0
	True leaf (%)	99.3	98.6	2.6	83.8*	0	0	0	31.5
	SA (mm2)	15.6	20.9*	2	6.3*	0	0.3	0	2.2
Batch 4d	Germination (%)	98.7	98	99.3	94	0	0	0	-0.1
	True leaf (%)	96	98	16.1	70.1*	0	0	0	3.4
	SA (mm2)	8.7	14.3*	2	5.6*	0	0.6	0	1.8
Asterisk (*) indicates the statistical significance (p < 0.05 at 95% confidence interval) compared to blank under control or salt stress conditions. a It was performed as described by Li et al. (2022a). b It was performed with three known antioxidants. ND: Not determined. c It was performed with sunflower extract derived from different plant tissues and Kelpak®. d It was performed with sunflower …

## Sheet: Table S3
Table S3. Raw datasheet from seven sunflower extracts derived from different plant tissues harvested in 2020 to generate Figure 2.
Extract code	1. Chemical properties of feedstock						2.TSE performance		3 Filtrate			4. Chemical properties of extract							5. Plant bioassay
																			Control			Salt stress
	Minerals (%)	Lipids (%)	Cellulose (%)	Hemicelluloses (%)	Lignins (%)	Water-solubles (%)	QF (kg/h)	SME (W h/kg starting material)	TCF (%)	MSCF (%)	RMS (%)	Digestible carbohydrates (%)	Soluble proteins (%)	TPC (AsA equiv.)	TPC (CHA equiv.)	TFC (Quercetin equiv.)	TFC (Rutin equiv.)	TEAC	Germination (%)	True Leaf (%)	SA (mm2)	Germination (%)	True Leaf (%)	SA (mm2)
BL20	3.4	0.6	49.6	23.1	15.3	7.4	26.2	580	89.8	1.8318	4.7	0.01404	0.0183204	0.120727	0.0329164	11.6167	66.6833	71.6278	0.00703448	0.0023778	0.845869	-0.0335021	6.78208	1.87433
BL20*	3.4	0.6	49.6	23.1	15.3	7.4	20.2	603	89.3	1.79207	3.5	0.0162024	0.0540494	0.150831	0.0396094	7.85	73.8833	80.1922	0	-0.00925926	0.316148	-0.0403527	1.12078	0.682039
SL20	5.3	0.3	51.6	11.7	17.6	7.6	24.9	560	88.5	2.72445	6.7	0.01153	0.0216051	0.126685	0.0336296	16.2333	65.2667	71.3432	0.0137931	-0.0136054	0.255484	-0.0137892	5.04255	0.950606
HL20	7.9	4.5	35.7	4	6.4	37.3	13.2	137	67.8	4.47716	4.5	0.0110037	0.0118284	0.124804	0.0304477	10.8833	87.75	72.4861	0.0206897	-0.0225382	0.0624577	-0.0844591	-1	0.0758444
HSL20	7.5	1.8	43.1	12.9	18.4	9.3	36.8	353	76.8	2.73301	8.6	0.00780757	0.00832058	0.139542	0.033081	16.75	81.8833	75.5336	0.0136999	-0.0183441	-0.169624	-0.0273922	-1	0.297718
HSO20	10.8	2.2	29.8	19.1	6.4	22.4	27.6	259	72.1	3.78746	8.5	0.00692126	0.0468272	0.114142	0.0317095	20.15	84.95	73.2642	0.0138851	-0.0316097	-0.180404	-0.0417508	-1	0.515713
HSO+20	11	2.1	37.4	11	17.3	21.1	31.4	243	85.1	3.89493	11.9	0.0352903	0.0268749	0.121668	0.0390059	18.5	72.0333	71.0664	-0.0076051	-0.0144799	-0.321413	-0.0201228	-0.454545	0.23642
The extract code was indicated in Table 1. TSE: twin-screw extrusion; QF: filtrate outlet flow rate; SME: specific mechanical energy; TCF: content of the clarified filtrate in the filtrate (%); MSCF: dry matter content of the clarified filtrate (%); RMS: extraction yield in soluble molecules inside the clarified filtrate per kilogram of feedstock; TPC: total phenolic content; AsA: ascorbic acid; …

## Sheet: Table S4
Table S4. Raw datasheet of sunflower extracts produced using fourteen different TSE operation conditions from HSO+20 to generate Figure 3.
Extract code	1.TSE performance		2 Filtrate			3. Chemical properties of extract							4. Plant bioassay
													Control			Salt stress
	QF (kg/h)	SME (W h/kg starting material)	TCF (%)	MSCF (%)	RMS (%)	Digestible carbohydrates (%)	Soluble proteins (%)	TPC (AsA equiv.)	TPC (CHA equiv.)	TFC (Quercetin equiv.)	TFC (Rutin equiv.)	TEAC	Germination (%)	True Leaf (%)	SA (mm2)	Germination (%)	True Leaf (%)	SA (mm2)
HSO+20(O1)	31.4	243	85.1	3.89493	11.5	0.0352903	0.0268749	0.121668	0.0390059	18.5	72.0333	71.0664	-0.0076051	-0.0144799	-0.321413	-0.0201228	-0.454545	0.23642
O2	26.3	237.5	70.9	3.60573	7.5	0.0170718	0.0172249	0.130448	0.0436691	19.7667	82.5167	85.9093	-0.000186393	-0.0233571	-0.18359	-0.0621079	-0.713131	0.338237
O3	27.1	258.3	71.2	3.44843	7.4	0.00809681	0.00451639	0.110379	0.033849	21.25	69.9	80.4478	-0.000375323	-0.0141803	-0.0197108	-0.000194159	-1	0.153102
O4	28	351.9	69.9	4.39493	9.6	0.0086081	0.0123351	0.0978363	0.0292407	15.2667	75.6833	68.735	0.0137931	-0.0410053	0.0435799	-0.0498018	0.830393	0.592296
O5	26.4	345.2	71.5	3.3156	7	0.00795344	0.0107291	0.108498	0.0257296	16.1167	67.6833	74.4428	-0.00666667	-0.0439815	-0.278655	-0.00632971	-0.282828	0.497642
O6	28	239.5	76.3	3.52833	8.4	0.00695197	0.00988152	0.127626	0.0325872	18.2167	54.8833	81.1296	-0.0135172	-0.0210262	0.0898937	-0.02777	2.15762	0.486837
O7	27	190.2	74.8	3.98235	9	0.00872326	0.0106325	0.145187	0.0393351	18.3333	70.15	77.6657	0.0138851	-0.0225382	-0.139822	0.000750748	2.00623	0.56548
O8	28.7	258	78.6	3.67421	9.3	0.00578179	0.0212858	0.132643	0.0378539	19.4833	79.7	75.5627	0.00647142	-0.0118331	0.0716555	-0.00632971	1.5101	0.64588
O9	24.8	233.4	70.3	3.86507	7.6	0.00725866	0.0404707	0.120414	0.0394997	14.5667	51.5	81.0915	-0.0078478	-0.0146329	0.178243	-0.02777	6.80118	1.36344
O10	10.6	221.8	58.6	6.05572	4.2	0.0049686	0.0140254	0.115083	0.0365372	10.75	70.9833	77.8778	0.0207356	-0.0178349	0.118987	-0.0408125	0.300196	0.558666
O11	45.5	286.4	84.3	3.04238	13.1	0.00609847	0.00755225	0.116651	0.031874	17.2	68.6167	76.3191	-0.0073657	-0.0332388	-0.0200368	-0.0403527	3.97922	1.00933
O12	24.6	225.3	74.2	4.37639	8.8	0.00746518	0.028666	0.143305	0.0324775	13.15	68.75	67.2781	-0.0076051	-0.0192409	0.0918713	-0.0615021	3.93583	0.63997
O13	28.1	315.7	84	4.28686	11.4	0.00920538	0.0219295	0.15773	0.0429559	17.8833	60.7	75.2716	-0.00056684	-0.0332388	0.312753	-0.0137892	3.66925	0.777781
O14	47.7	342.7	87.4	2.936	13.6	0.00725233	0.0166523	0.126372	0.0354948	16.7667	66.25	74.8448	-0.00689655	-0.0210262	-0.190688	-0.0266516	7.81818	1.25822
O14b	47.2	340.1	87.9	2.94	13.5	0.00955315	0.0344773	0.15334	0.0441628	18.4333	82.0333	NA	0.00675676	0.0211288	0.90669	-0.0201342	3.06294	1.27431
The extract code was indicated in Table 1. TSE: twin-screw extrusion; QF: filtrate outlet flow rate; SME: specific mechanical energy; TCF: content of the clarified filtrate in the filtrate (%); MSCF: dry matter content of the clarified filtrate (%); RMS: extraction yield in soluble molecules inside the clarified filtrate per kilogram of feedstock; TPC: total phenolic content; AsA: ascorbic acid; …

## Sheet: Table S5
Table S5. Two consistency considerations (feedstock and TSE operation) involved in sunflower biorefinery for biostimulant production.
Consistency considerations	Extract code	1. Chemical properties of feedstock						2.TSE performance		3 Filtrate			4. Chemical properties of extract							5. Plant bioassay
																				Control			Salt stress
		Minerals (%)	Lipids (%)	Cellulose (%)	Hemicelluloses (%)	Lignins (%)	Water-solubles (%)	QF (kg/h)	SME (W h/kg starting material)	TCF (%)	MSCF (%)	RMS (%)	Digestible carbohydrate (%)	Soluble protein (%)	TPC (AsA equiv.)	TPC (CHA equiv.)	TFC (Quercetin equiv.)	TFC (Rutin equiv.)	TEAC	Germination (%)	True Leaf (%)	SA (mm2)	Germination (%)	True Leaf (%)	SA (mm2)
TSE operation	O14	11	2.1	37.4	11	17.3	21.1	47.7	342.7	87.4	2.936	13.6	0.00725233	0.0166523	0.126372	0.0354948	16.7667	66.25	74.8448	-0.00689655	-0.0210262	-0.190688	-0.0266516	7.81818	1.25822
	O14b							47.2	340.1	87.9	2.94	13.5	0.00955315	0.0344773	0.15334	0.0441628	18.4333	82.0333	ND	0.00675676	0.0211288	0.90669	-0.0201342	3.06294	1.27431
Feedstock effect	O14							47.7	342.7	87.4	2.936	13.6	0.00725233	0.0166523	0.126372	0.0354948	16.7667	66.25	74.8448	-0.00689655	-0.0210262	-0.190688	-0.0266516	7.81818	1.25822
	HSO+21(O15)	9.2	0.5	39.7	2.6	22.7	15.1	46.4	516.4	86.3	2.1	9.2	0.00918638	0.0415061	0.262465	0.0823458	31.0333	82.2333	ND	0	0.0277917	0.718621	-0.0268456	3.16693	1.584
The extract code was indicated in Table 1. TSE: twin-screw extrusion; QF: filtrate outlet flow rate; SME: specific mechanical energy; TCF: content of the clarified filtrate in the filtrate (%); MSCF: dry matter content of the clarified filtrate (%); RMS: extraction yield in soluble molecules inside the clarified filtrate per kilogram of feedstock; TPC: total phenolic content; AsA: ascorbic acid; …
